# Supplementary material for: Discrepancy in Sterol Usage between Two Polyphagous Caterpillars, Mythimna separata and Spodoptera frugiperda
Source: Insects. 2022 Sep 27;13(10):876. doi: 10.3390/insects13100876 (PMC9604351; doi:10.3390/insects13100876)
Supplement: Supplementary file 1 [file insects-13-00876-s001.zip]

Archive with 1 entries (1 files):
- insects-1892363-supplementary.pdf
